# Supplementary material for: Salinity impairs photosynthetic capacity and enhances carotenoid-related gene expression and biosynthesis in tomato (Solanum lycopersicum L. cv. Micro-Tom)
Source: PeerJ. 2020 Sep 17;8:e9742. doi: 10.7717/peerj.9742 (PMC7502237; doi:10.7717/peerj.9742)
Supplement: Data S1 [file peerj-08-9742-s010.xlsx]

## Sheet: Figure 1
	Net Photosynthesis (μmol CO2 m-2 s-1)												Stomatal Conductance (mol H2O m-2 s-1)
	2 wst					8 wst							2 wst					8 wst
NaCl (mM)	0	40	80	120	160	0	40	80	120	160		NaCl (mM)	0	40	80	120	160	0	40	80	120	160
	7.71	7.68	6.99	5.63	4.68	9.95	6.84	4.03	4.29	2.72			0.323939	0.28996	0.217653	0.289472	0.117568	0.385	0.341	0.19	0.199	0.124
	8.46	7.95	6.12	5.87	5.01	9.57	6.13	5.28	4.08	3.06			0.262216	0.36676	0.268509	0.283104	0.187179	0.37	0.328	0.219	0.237	0.173
	8.58	7.99	6.98	6.26	4.82	9.34	7.08	5.34	5.09	3.28			0.353782	0.301013	0.219984	0.211149	0.156189	0.336	0.3	0.176	0.15	0.193
	9.2	6.59	7.17	5.71	4.15	8.65	7.31	4.75	4.13	2.77			0.394082	0.357159	0.248228	0.227024	0.147496	0.306	0.261	0.172	0.194	0.106
	9.46	6.28	7.16	5.95	5.09	9.3	6.92	4.99	5.9	2.45			0.395071	0.256673	0.33844	0.272443	0.226048	0.343	0.249	0.184	0.196	0.168
	9.32	6.28	7.85	5.76	4.56	9.45	7.95	4.59	5.87	2.14			0.225957	0.250499	0.255064	0.238628	0.223801	0.271	0.312	0.193	0.189	0.111
	10.44	7.13	7.85	5.67	5.17	9.1	7.61	4.49	4.85	2.56			0.219403	0.382573	0.266207	0.285054	0.234814	0.365	0.215	0.197	0.122	0.117
	10.14	6.68	6.48	5.95	4.62	8.25	6.83	5.55	5.1	2.47			0.360357	0.283071	0.305869	0.295521	0.178657	0.309	0.204	0.187	0.119	0.104
	10.58	6.9	7.14	5.85	4.7	10.55	6.61	5.5	4.67	2.75			0.340268	0.35543	0.357778	0.258806	0.181359	0.362	0.32	0.196	0.173	0.163
						10.75	6.91	5.88	4.32	3.02								0.448	0.319	0.186	0.156	0.15
						9.08	6.84	5.6	5.01	3.06								0.376	0.269	0.233	0.161	0.103
						8.89	7.43	5.52	3.93	3.41								0.252	0.314	0.185	0.183	0.124
						9.04	4.19	4.16	4	3.05								0.383	0.384	0.223	0.144	0.155
						9.73	7.47	4.32	5.13	3.57								0.384	0.362	0.19	0.19	0.104
						8.52	7.39	5.58	4.66	3.85								0.37	0.327	0.221	0.199	0.135
						10.1	6.55	5.31	4.81	3.92								0.474	0.321	0.199	0.199	0.169

## Sheet: Figure 2
	Effective Quantum Yield
	2 wut					8 wut
NaCl (mM)	0	40	80	120	160	0	40	80	120	160
	0.51	0.63	0.62	0.54	0.58	0.3035	0.277	0.167	0.122	0.143
	0.59	0.66	0.66	0.56	0.59	0.363	0.291	0.167	0.158	0.138
	0.71	0.55	0.57	0.61	0.45	0.391	0.335	0.152	0.143	0.15
	0.52	0.6	0.53	0.55	0.52	0.425	0.362
	0.69	0.52	0.61	0.56	0.48	0.455	0.3885
	Electron transport rate
	2 wut					8 wut
NaCl (mM)	0	40	80	120	160	0	40	80	120	160
	64.18	79.2	77.94	68.44	73.17	38.22	34.94	21.08	15.41	18
	73.76	82.79	82.57	70.44	73.8	46.3267	36.64	21	19.86	17.36
	89.64	69.33	72.13	76.35	57.13	51.02	42.22	19.21	18	18.85
	65.95	75.53	67.14	69.11	66.08	52.7233	45.62
	86.99	65.82	76.65	70.37	60.66	54.27	48.915
	Non-photochemical quenching
	2 wut					8 wut
NaCl (mM)	0	40	80	120	160	0	40	80	120	160
	0.48	0.56	0.47	0.52	0.66	0.645	0.62	1.44	1.48	2.11
	0.39	0.43	0.38	0.59	0.57	0.73	0.705	1.91	1.91	2
	0.29	0.44	0.5	0.45	0.6	0.76	0.775	1.24	1.79	1.92
	0.35	0.53	0.6	0.6	0.62	0.785	0.83
	0.32	0.47	0.53	0.69	0.53	0.87	0.865

## Sheet: Figura 3
	a* index							b* index							L* index
NaCl (mM)	0	40	80	120	160		NaCl (mM)	0	40	80	120	160		NaCl (mM)	0	40	80	120	160
	19.54	17.4	26.27	11.42	28.2			0.54	10.97	22.49	11.08	23.71			31.02	31.08	35.24	30.87	38.13
	19.99	17.65	26.54	26.76	28.94			0.62	11.08	22.98	24.81	26.08			34.48	34.18	36.07	38.07	38.69
	20.43	18.11	26.86	27.17	29.24			0.76	12.16	23.03	26.55	26.13			35.65	34.96	36.13	38.31	38.84
	20.77	18.56	27.12	28.55	29.41			16.23	14.2	23.31	26.88	27.24			35.86	35.37	36.28	38.31	38.9
	21.09	19.28	27.23	29.15	31.39			17.26	14.68	23.65	27.37	27.92			35.87	36.14	36.39	38.42	38.96
	21.64	19.84	27.96	29.43	31.4			17.45	15.49	24.54	27.54	28.06			36.16	36.23	36.58	38.54	39.05
	21.77	20.51	28.14	30.47	31.44			17.5	15.97	24.57	27.57	28.8			36.29	37.43	37.01	39.09	39.08
	22.62	21.36	28.46	30.67	32.08			18.44	15.98	24.67	28.65	28.84			36.7	37.45	37.18	39.32	39.81
	22.79	21.89	28.8	30.85	32.12			18.47	16.67	24.91	28.66	29.23			37.08	37.8	37.37	39.44	40
	22.81	21.9	28.99	31.02	32.4			18.69	16.86	25.65	28.82	29.31			37.09	38.61	37.72	39.89	40.3
	23.46	21.95	29.12	31.65	33.19			19.26	17.06	25.94	29.96	30.04			37.13	38.83	37.92	40.53	40.36
	23.85	22.36	29.28	31.93	33.22			19.63	17.16	25.95	30.06	30.08			37.71	38.88	37.93	40.64	40.58
	23.97	22.58	29.66	32.72	33.62			19.67	17.49	25.98	30.72	30.25			37.96	39.01	38.11	40.68	40.86
	24.15	22.72	29.67	32.76	33.97			19.74	17.88	26.21	31.34	30.33			38.28	39.01	38.28	40.76	40.95
	24.29	22.91	30.36	32.86	34.16			20.28	18.21	26.37	31.73	30.95			38.44	39.29	38.33	41.01	41
	24.37	23.56	30.69	33.01	34.34			20.76	18.47	26.94	31.81	31.24			40.71	39.42	38.38	41.1	41.17
	24.5	23.95	30.91	33.38	34.44			20.88	18.68	27.28	32.82	31.26			40.88	39.75	38.4	41.17	41.3
	24.56	23.97	31.36	33.55	34.74			21.65	19.01	28.4	33	32.1			41.17	40.08	38.5	41.19	41.48
	24.59	24.37	31.43	33.64	35.31			21.51	19.86	28.91	33.46	33.03			41.46	40.32	38.54	41.3	41.68
	24.62	24.74	31.51	34.29	35.5			21.76	20.78	29.06	33.48	33.49			41.77	40.71	38.61	41.48	41.86
	24.82	24.79	32.13	34.92	35.52			23.07	20.85	29.56	33.53	34.31			42.05	41.41	38.74	42.01	41.89
	24.91	25.44	32.83	35.16	35.61			23.51	21.33	30.12	33.61	34.55			42.49	41.68	38.98	42.16	42.07
	24.96	25.96	32.83	35.29	35.62			24.56	22.55	30.41	33.78	34.79			42.86	41.7	39.08	42.3	42.3
	25.1	25.98	32.95	35.39	36.32			24.59	22.67	30.72	33.88	34.88			43.38	41.89	39.08	42.49	42.5
	25.25	26.25	33.26	35.61	36.59			25.13	22.71	30.73	34.34	35.21			43.48	41.9	39.16	42.69	42.59
	25.41	26.28	33.49	35.63	36.63			25.68	24.19	31.45	34.45	35.31			43.71	42.36	39.32	42.83	42.85
	25.68	27.26	33.49	35.96	37.05			25.99	24.34	31.85	34.81	35.71			44.88	43.07	39.62	42.99	43.1
	26.19	27.65	33.52	36.22	37.09			26.03	24.87	31.94	35.19	35.77			45.52	43.4	39.64	43.21	43.12
	26.47	28.4	33.87	36.97	37.45			26.54	25.29	32.22	35.21	35.87			46.08	43.46	39.68	43.32	43.17
	26.83	29.23	33.93	37.05	37.5			26.69	25.51	32.54	35.27	35.92			46.29	43.78	39.75	43.34	43.4
	27.04	29.75	34.13	37.18	37.65			27.84	26.41	32.65	35.3	35.94			46.49	44.05	39.79	43.45	43.44
	27.24	29.77	34.69	38.04	38.05			27.97	26.74	32.87	35.35	36			46.54	44.28	39.82	43.65	43.68
	27.52	30.33	34.76	38.08	38.08			28.23	27.63	32.9	35.41	36.19			47	44.36	40.04	43.69	43.82
	28.3	30.65	34.91	38.4	38.47			28.41	27.75	33.03	35.85	36.46			47.24	44.4	40.04	43.75	44.37
	28.67	30.65	35.27	38.84	38.57			28.68	28.53	33.09	36.24	36.56			47.45	44.49	40.1	43.94	44.47
	28.86	31.32	35.49	38.84	38.94			29.16	28.79	33.16	36.37	36.63			47.52	44.6	40.57	43.99	44.56
	29.15	31.69	35.65	39.71	39.74			29.33	29.31	33.21	36.48	36.65			47.62	44.63	40.96	44.11	44.63
	29.2	31.7	36.12	40.03	39.8			29.72	29.62	33.25	36.65	36.65			47.76	44.64	41.1	44.16	44.65
	29.97	31.74	36.38	40.17	39.9			29.73	30.03	33.82	36.8	36.8			47.76	44.8	41.56	44.19	44.93
	30.67	31.97	36.55	40.28	40.25			29.79	30.52	34.07	37.35	36.92			47.79	44.91	41.88	44.43	45.04
	30.93	32.57	36.7	40.56	40.45			29.89	31.31	34.16	37.36	36.93			47.82	44.98	41.88	44.55	45.21
	30.93	33.38	36.8	40.61	40.51			29.97	31.55	34.2	37.37	36.94			47.85	44.99	42.24	44.93	45.35
	31.1	33.45	37.58	40.68	40.55			30.05	32.01	34.22	37.64	37.15			47.9	45.17	42.86	44.93	45.6
	31.29	33.47	37.93	40.78	40.55			30.25	32.47	34.5	37.91	37.22			48.05	45.39	42.86	45.13	45.62
	31.59	33.61	37.97	40.92	40.71			31.79	33.27	34.6	38.08	37.6			48.15	45.43	43.06	45.15	45.72
	31.93	34.61	38.23	40.97	41.98			32.23	33.61	34.73	38.19	38.5			48.17	45.53	43.09	45.31	45.74
	32.51	34.87	38.25	41.94	42.31			32.35	33.94	34.8	38.95	38.5			48.19	45.78	43.23	45.47	45.75
	32.6	35.13	38.6	42.39	42.47			34.64	34.52	34.97	39.57	38.65			48.38	45.91	43.72	45.85	45.78
	32.75	35.67	39.28	42.57	42.66			34.92	34.94	35.22	39.84	38.74			48.62	46.24	43.92	46.3	45.81
	32.88	37.35	39.49	42.69	42.99			35.28	35.39	35.3	40.31	39.5			48.75	46.3	44.09	46.69	45.86
	33.89	37.83	39.71	43.05	43.05			35.4	35.88	35.44	40.38	39.59			48.97	46.32	44.09	47.27	46.07
	34.41	38.07	40.3	43.28	43.13			36.12	35.97	35.55	40.8	39.6			49.02	46.43	44.48	47.27	46.08
	34.78	38.5	40.59	43.38	43.16			36.83	36.28	35.76	40.97	39.73			49.03	46.85	44.78	47.62	46.19
	35.53	38.7	40.85	44.11	43.29			37.25	36.52	36.07	43.04	39.89			49.29	46.92	45.43	48.16	46.51
	35.73	39.15	41.06	44.26	43.66			37.76	36.99	36.35	43.25	39.9			49.34	47.29	45.6	48.28	46.52
	37.01	39.35	41.73	44.84	44.09			38.08	37.42	37.48	43.48	41.85			49.35	47.35	45.92	48.48	46.81
	39.77	40.1	41.79	44.85	44.19			38.34	38.51	37.84	43.81	41.86			49.4	47.49	46.14	48.55	46.87
	40.71	40.46	42.05	45.72	44.61			38.56	38.99	38.39	44.3	42.08			49.52	47.59	46.38	48.66	46.98
	40.87	41.42	42.73	46.18	45.08			39.16	39.24	38.7	44.85	42.87			49.65	48.58	46.55	48.86	47.31
	42.41	41.95	44.05	46.58	45.29			39.61	40.21	39.65	45.35	43.78			50.49	48.88	46.63	49.94	48.69
	42.93	43.08	44.87	47.08	46.04			40.22	40.48	40.72	46.3	45.34			51.13	49.4	46.93	50.07	50.39
	43.69	43.18	45.12	47.14	46.69			40.63	42.42	42.1	47.3	49.76			51.21	49.92	47.24	52.64	53.57
	44.35	44.24	45.33	47.45	47.75			41.13	45.99	44.14	51.9	51.73			51.9	51.27	47.41	53.19	53.9

## Sheet: Figura 4
	Lycopene (μg/g DW)
	40 dpa					60 dpa
NaCl (mM)	0	40	80	120	160	0	40	80	120	160
	0.173007	0.172491	0.218461	0.315518	0.372318	184.07	359.3	381.33	480.291	617.682
	0.172476	0.175721	0.208681	0.443801	0.367522	182.296	364.758	386.729	482.194	611.208
	0.19401	0.184693	0.21626	0.335849	0.375787	183.81	377.361	392.332	497.218	610.1
	Lutein (μg/g DW)
	40 dpa					60 dpa
NaCl (mM)	0	40	80	120	160	0	40	80	120	160
	4.01396	4.76703	6.35199	10.586	10.003	8.22479	12.1304	12.8994	14.5591	6.11564
	4.22308	5.04612	6.16657	11.2248	9.88263	7.29147	15.7061	13.7327	14.6626	4.77608
	4.25737	5.36438	6.30393	11.1369	10.0902	7.65735	13.3468	12.5319	14.7943	9.34681
	b-carotene (μg/g DW)
	40 dpa					60 dpa
NaCl (mM)	0	40	80	120	160	0	40	80	120	160
	2.09783	3.67572	4.18874	6.98245	6.74473	31.9622	49.0531	36.056	45.5284	35.7853
	2.07352	3.28098	4.23127	7.42909	6.69913	33.4969	38.5414	28.0602	42.6659	40.9081
	2.37168	3.06817	4.16301	6.77963	6.77773	32.772	23.7597	24.4364	34.5331	44.9169
	Violaxantin (μg/g DW)
	40 dpa					60 dpa
NaCl (mM)	0	40	80	120	160	0	40	80	120	160
	1.23326	1.65178	1.88273	4.5561	3.64108	6.37039	9.25329	13.5497	18.3764	7.7868
	1.35516	1.70809	2.10088	3.42308	3.8119	5.43534	4.34091	4.82291	9.41647	11.4388
	1.24478	1.64158	1.86495	4.07913	3.51747	5.33557	11.356	9.13142	6.59404	3.55503

## Sheet: Figura 5
	PSY1/Actin												ZDS/Actin
	40 dpa					60 dpa							40 dpa					60 dpa
NaCl (mM)	0	40	80	120	160	0	40	80	120	160		NaCl (mM)	0	40	80	120	160	0	40	80	120	160
	1.71748	1.60869	0.774054	0.929168	2.7043	1.05787	1.25381	1.35697	0.497816	0.407397			1.20158	1.23953	1.0235	0.782071	3.01659	0.97361	0.898941	1.55079	0.322248	0.678459
	1	1.1343	0.482173	1.29487	2.86037	1.04964	1.58538	1.35399	0.473776	0.0390646			0.798425	1.26132	1.06687	0.871838	3.12409	0.988958	0.89026	1.53662	0.33962	0.594332
	1.23015	0.706524	0.628114	1.68966	2.78233	1.05376	1.41959	1.35548	0.485796	0.0365923			1.48936	1.35839	1.04518	0.900545	2.17083	0.981284	0.894601	1.58206	0.330934	0.679982
	0.607692	0.848817	0.695388	1.1316	2.45181	0.971063	1.20433	1.2828	0.358111	0.0415369			0.913793	1.12067	1.66236	1.04584	2.32056	1.0132	1.18735	1.49117	0.461763	0.588499
	0.709578	1.04458	0.767649	0.838423	3.41162	0.892489	1.17396	1.76892	0.373869	0.478217			0.779439	1.40197	1.69443	1.03889	2.7816	1.03743	1.11291	1.61041	0.393452	0.551963
	0.735099	1.46288	0.623128	0.905888	2.93171	0.975182	1.23469	0.796679	0.342352	0.336576			0.817411	1.38018	1.63028	1.63588	2.95189	1.00552	1.26178	1.66181	0.530073	0.437759
	PDS/Actin												LYCB/Actin
	40 dpa					60 dpa							40 dpa					60 dpa
NaCl (mM)	0	40	80	120	160	0	40	80	120	160		NaCl (mM)	0	40	80	120	160	0	40	80	120	160
	1.09756	0.595578	1.09699	0.764731	2.41627	1.09756	0.595578	1.09699	0.764731	2.41627			1.24864	0.942575	3.04992	2.47263	2.05484	1.12633	1.04544	1.98016	0.803508	1.60642
	0.902436	1.28446	0.850971	1.08298	2.608	0.902436	1.28446	0.850971	1.08298	2.608			1.48175	1.22214	1.18735	2.38366	1.8319	1.19043	1.08086	1.69395	1.05414	1.55989
	1.16089	0.774082	0.97398	0.923857	2.51214	1.16089	0.774082	0.97398	0.923857	2.51214			1.08187	2.13269	2.92444	2.12599	1.14178	0.735579	1.15992	1.37444	1.12534	0.869954
	1.03423	0.417075	0.97163	0.988059	2.64347	1.03423	0.417075	0.97163	0.988059	2.64347			0.742479	1.66823	3.17541	2.81926	2.74496	0.96578	1.29497	1.54254	1.21882	0.985829
	1.04089	1.06137	1.10118	0.994863	2.27151	1.04089	1.06137	1.10118	0.994863	2.27151			0.703818	1.08235	1.08565	1.70711	2.9679	0.814225	1.48055	1.93906	0.428106	0.700218
	0.763985	1.50754	0.842081	0.981255	3.01542	0.763985	1.50754	0.842081	0.981255	3.01542			0.741439	1.90046	1.28906	3.06021	2.52201	1.16766	1.27771	1.49638	0.766424	0.645291

## Sheet: Figure S1
	Total clusters per plant (N°)							Clusters with ripe fruit per plant (N°)
NaCl (mM)	0	40	80	120	160		NaCl (mM)	0	40	80	120	160
	8	8	8	7	5			8	8	8	5	4
	7	7	7	7	6			7	7	7	6	3
	8	8	8	6	5			8	8	8	5	3

## Sheet: Figure S2
	Fresh Weight (g)							Caliber (mm)							Soluble Solids (°Brix)
NaCl (mM)	0	40	80	120	160		NaCl (mM)	0	40	80	120	160		NaCl (mM)	0	40	80	120	160
	2.351	2.629	4.466	0.892	2.578			27.94	15.86	15	13.04	13.85			3.8	4.1	5.7	4.8	5.7
	2.586	4.11	3.634	0.986	1.969			21.9	16.56	16.51	15.73	13.38			3.7	4.2	6	4.9	6.4
	1.394	1.975	0.951	1.756	1.077			22.34	13.7	15.7	12.34	11.46			4.4	4.6	6.7	4.3	8.1
	2.04	2.613	2.574	1.897	1.175			18.81	14.98	14.64	17.48	12.28			3.7	4.6	5.9	5.2	8.4
	4.168	2.252	1.408	1.805	1.2			19.87	13.41	9.68	16.05	11.23			3.7	4.8	4.9	5.7	8.3
	5.372	2.141	1.805	1.563	1.063			21.5	15.78	17.62	16.42	13.64			4.5	5.1	5.4	4.8	8.5
	4.832	3.967	0.981	1.298	2.202			21.19	12.47	15.88	16.42	11.24			5.4	4.4	5.1	5.7	4.9
	3.642	4.118	0.796	1.704	1.937			16.97	12.57	12.7	10	13.15			5	4	6.5	4.6	5.3
	4.158	3.288	1.692	0.992	1.319			21.09	15.81	17.34	16.42	17.76			3.9	4.7	5.3	7.1	5.2
	3.038	3.677	1.372	0.93	1.428			21.48	18.16	14.72	17.19	9.72			3.7	4.2	6.2	6.7	5
	3.976	3.798	2.076	3.102	1.221			25.39	15.48	16.28	16.09	9.86			4	4.1	5.4	5	5.2
	2.591	2.631	1.202	2.206	0.986			23.55	10.71	16.34	14.08	11.52			4.7	4.2	6.1	5.3	5.8
	2.921	1.1	1.268	2.264	1.067			21.01	8.33	16.09	14.75	8.9			4.4	5.4	6	5.3	5.7
	2.46	2.727	1.135	1.24	0.697			18.92	11.85	11.04	9.38	14.57			4.4	5.1	5.3	7.1	6.2
	5.175	1.734	2.182	1.375	0.659			17.28	15.32	12.33	16.25	14.92			4	5.8	5.7	6.7	6.4
	2.609	3.218	2.431	0.918	0.725				11.86	13.09	8.98	14.47			4.3	4.7	5.3	6.4	9.1
	2.611	1.736	1.511	1.662	0.72					16.9		11.8			4.4	5	6.5	4.7	7.9
	4.315	1.85	1.412	1.543	2.36					17.28		13.24			3.6	5.4	6.4	5.7	5.2
	2.958	2.774	1.346	1.015	1.339					16.14		7.24			3.9	4.9	5.5	6.1	5.5
	3.485	2.329	0.468	0.703	1.76					14.41		17.23			3.8	5.8	7.6	6.7	5.6
	3.44	1.938	2.359	0.642	0.813					15.71		12.35			4.3	5.8	5	6.7	6.3
	2.968	1.306	2.897	2.871	1.973					18.02		12.89			4	5.4	5.1	4	4.5
	4.138	4.108	0.871	0.453	1.874					12.5		11.59			3.7	4.8	5.4	6	5.3
	3.162	2.685	2.23	1.981	0.648					15.78		13.13			3.6	4.4	5.1	5.1	6.5
	3.855	3.328	2.046	4.079	0.146					16.73		17.99			3.5	4.4	5.6	6.5	7.8
	2.132	1.767	1.735	1.544	1.52					11.6					4	4.9	5.4	8.5	5.1
	3.72	1.152	1.002	1.77	1.248					16.46					4.3	4.9	5.2	7.5	5.4
	3.497	3.519	2.05	1.823	1.519					12.47					5.5	4.2	4.5	10.8	5.7
	1.619	3.04	1.81	0.746	1.333					13.4					4.9	5.5	6.2	7.9	5.6
	2.345	3.883	1.734	1.369	1.894					15.83					5	5.6	5.1	10.4	6.1
	0.835	3.046	1.245	1.351	1.15					13.27					6.8	4.9	5.9	9.6	5.8
	1.242	1.944	0.847	1.001	1.453					14.59					5.5	5.6	6.2	10.8	6.2
	4.081	2.387	2.153	0.541	0.964					15.5					5.6	5.8	6.1	10.6	5.8
	3.612	1.943	1.728	0.466	2.535										5.1	6.8	4.9	9.1	4.8
	1.886	2.554	1.625	1.911	1.73										5.5	6	6.5	7.6	5.6
	2.603	1.584	2.966	1.588	1.518										5.7	6.2	5.2	8.8	4.7
	2.32	2.607	2.469	0.987	1.817										6.3	5.5	5.9	10.8	7.9
	2.596	2.861	1.993	3.374	1.014										4.5	6	5.3	8.2	9
	1.638	3.006	1.546	2.57	0.55										5.7	5.1	5.8	8.5	9
	5.233	2.25	0.974	1.825	1.87										5.5	5.9	6.2	8	10
	3.177	2.085	3.048	1.041	1.807										5.7	6.2	4.3	12.7	10.5
	1.547	4.202	2.664	1.33	1.373										6.1	5.2	5.9	13.6	9.8
	4.077	3.146	3.456	0.92	2.573										6.9	5.3	4.9	13.7	7.7
	3.395	1.795	2.42	0.785	1.988										6	6.3	5.9	11.9	8.3
	2.984	1.706	1.854	0.696	2.006										6.9	6.1	6.4	15.3	8.2
	2.07	2.713	3.345	3.733	0.664										7.9	5.4	5.9	7.7	13
	3.174	2.185	1.526	3.284	0.637										6.6	5.3	5.9	8.3	11.6
	2.089	2.783	1.646	1.399	3.032										7.5	9.2	6.3	11.2	7.6
	4.786	1.47	1.919	1.318	0.643										7.1	11.5	5.9	10.9	13.9
	3.907	2.101	1.732	1.866	0.761										6.5	10	5.9	10.7	18.9
	3.09	2.258	1.429	1.96	1.999										7.7	9.2	5.6	10.7	14.4
	2.823	2.027	0.72	2.113	1.274										5.8	9.4	7.2	8	13.1
	2.937	2.814	3.784	1.527	2.115										5.3	10.3	7.3	10.5	7.9
	4.186	3.38	2.216	0.687	2.104										6.6	8.8	8.7	8.9	7.4
	2.18	5.009	1.465	1.667	1.508										7.5	7.2	7.4	8	12.3
	4.888	2.383	2.275	1.588	1.114										6.5	7.8	8.2	6.9	12.6
	1.542	2.969	3.526	0.581	0.491										8.7	7.5	9.1	9.9	13.9
	0.835	1.482	2.907	0.619	1.95										6.7	8.8	9.6	7.4	11
	4.506	1.226	2.954	1.594	1.611										4.9	8.6	9.5	6.5	11.5
	4.515	2.733	3.119	2.05	1.422										5.2	11	9.1	6.4	9.4
	3.049	3.276	2.371	1.827	0.568										6.1	8.8	10.7	6.9	13.3
	1.836	3.368	2.552	1.456	0.779										6.1	8.2	9.2	6.3	10.4
	1.548	2.358	2.56	2.17	0.898										5.9	8.5	10.4	7.7	9.5
	1.26	2.263	3.195	1.883											6.6	9	9.1	7.6
	1.654	2.349	1.558	1.446											4.8	8.2	12	9.3
	4.578	2.202	1.305												6.5	9.2	11.7
	2.173	6.173	2.389												8.9	7.8	11.2
	2.781	3.067	3.017												7.6	8.3	10.1
	1.358	3.253	2.039												5.6	9.1	12
	5.094	1.826	2.191												6.2	8.7	13
	3.411	5.386	2.894												6.5	8.4	9.8
	2.791	4.03	2.112												6.8	8.6	8.7
	2.895	3.027	0.766												6.8	8.2	15
	3.141	4.374	3.797												6.1	6.7	8.6
	3.615	2.654	3.481												6.4	7	9.3
	1.576	2.354	2.415												6	7.5	10.1
	5.356	2.497	2.81												6.7	7.3	7.8
	3.602	2.403	1.161												6.3	7.6	10.3
	3.01	1.83	1.919												5.6	6.8	8.9
	3.646	1.67	2.84												6.9	8	7.8
		5.086	3.806													7.6	6.9
		3.16	2.765													9.1	7.2
		4.37	2.372													8.2	6.7
		3.15	1.637													9.5	8.4
		4.166	3.72													9.8	8.2
		2.693	2.484													10.5	8.1
		1.907	2.635													11.1	7.9
		1.933	2.712													10.9	7.7
		2.402	1.729													9.7	7.9
		5.256	0.61													11.6	13.1
		3.516	1.13													9	8.3
		3.303	0.846													8.8	12.1
		2.565	2.693													11.7	7.9
		2.868	2.178													10.4	7.3
		2.402	2.209													6.9	7.7
		1.534	1.671													7.1	7.8
		1.129														7.6
		1.73														7.5
		2.613														7
		2.31														7.2
		2.086														6.3
		1.095														8.4

## Sheet: Figure S3
	Carotenoid content (μg/g DW)
	40 dpa					60 dpa
NaCl (mM)	0	40	80	120	160	0	40	80	120	160
	7.51806	10.267	12.6419	22.44	20.7612	230.627	429.737	443.835	558.755	667.37
	7.82423	10.2109	12.7074	22.5208	20.7612	228.519	423.346	433.345	548.939	668.331
	8.06784	10.2588	12.5482	22.3315	20.7612	229.575	425.823	438.432	553.139	667.919

## Sheet: Figure S4
	LYCE / Actin
	40 dpa					60 dpa
NaCl (mM)	0	40	80	120	160	0	40	80	120	160
	0.539992	3.02816	2.38862	1.71879	2.56837	3.80411	1.10837	2.57703	3.97371	0.540571
	0.464238	2.59212	2.28698	1.17846	2.35003	1.84154	0.736968	3.07053	5.12979	0.727457
	0.896192	0.754678	0.939686	1.10585	1.09113	0.191272	0.0519695	0.93782	0.93375	1.82119
	1.12236	0.607499	0.616518	1.34848	1.34458	0.398217	0.0742407	0.487014	1.05728	1.58205
	1.15077	0.790137	1.05101	1.18022	1.1338	0.172938	0.218028	0.285562	1.32371	0.544187
	1.29069	1.09387	0.682516	1.04576	1.19217	0.433462	0.433462	0.811174	1.63863	0.82649
	CRTISO / Actin
	40 dpa					60 dpa
NaCl (mM)	0	40	80	120	160	0	40	80	120	160
	2.53522	1.7875	1.19863	0.890219	1.03627	1.05316	0.914779	0.699483	0.956629	0.484441
	2.50521	1.98286	1.34756	0.835086	0.975447	2.99428	0.448382	1.08262	0.942075	0.730352
	0.482675	0.50568	0.732324	0.676237	0.711035	0.6108	0.766384	1.32359	0.5061	0.720744
	0.70142	0.481542	0.596391	0.866413	0.955573	0.972085	0.69941	1.18498	0.726597	1.23272
	0.806172	0.628154	0.731897	0.721129	0.638258	0.598408	0.406907	0.777733	0.90081	0.463721
	0.474513	0.402153	0.521883	0.59795	0.631094	1.76554	1.76554	1.31126	1.24172	0.924368
	PSY2 / Actin
	40 dpa					60 dpa
NaCl (mM)	0	40	80	120	160	0	40	80	120	160
	2.11107	1.48045	0.987037	0.865392	1.04095	0.59112	0.859888	0.832504	1.87122	0.960653
	2.40701	1.36258	1.32653	0.831655	1.12116	1.01565	0.527481	1.58745	2.12589	0.989864
	0.532986	0.751255	0.54501	0.527851	0.616131	0.71264	0.384017	1.39518	1.88555	1.35132
	0.625799	0.693203	0.407311	0.645256	0.719098	1.28577	1.7972	1.19664	2.13073	1.17647
	0.834269	0.558259	0.736977	0.795773	0.509425	0.942079	0.238951	0.891661	1.8812	0.867791
	0.895879	0.759263	0.616311	0.805139	0.659138	1.46839	1.46839	1.44696	2.56329	0.844344

## Sheet: Figure S5
	ACO1 / Actin												ETR3 / Actin
	40 dpa					60 dpa							40 dpa					60 dpa
NaCl (mM)	0	40	80	120	160	0	40	80	120	160		NaCl (mM)	0	40	80	120	160	0	40	80	120	160
	16.433	9.461	2.941	2.336	9.819	14.758	13.537	11.108	5.257	7.687			8.961	5.148	1.6	1.302	2.485	2.341	2.379	1.886	1.184	1.663
	8.152	5.728	6.366	5.829	4.053	5.067	3.453	2.664	1.603	1.305			1.624	1.454	1.088	1.21	0.703	2.634	2.248	1.93	2.024	2.771
	5.754	4.974	3.014	2.17	2.598	3.951	1.803	2.774	2.923	1.825			1.014	0.719	0.636	0.746	1.018	2.44	2.754	2.277	2.779	1.918
	ACS2 / Actin												ETR4 / Actin
	40 dpa					60 dpa							40 dpa					60 dpa
NaCl (mM)	0	40	80	120	160	0	40	80	120	160		NaCl (mM)	0	40	80	120	160	0	40	80	120	160
	4.757	2.576	0.151	0.102	0.143	3.966	4.05	2.688	1.002	3.336			0.813	0.747	0.523	0.229	0.304	0.433	0.474	0.264	0.156	0.107
	0.032	0.026	0.059	0.022	0.065	1.054	0.543	0.757	0.872	0.886			0.418	0.841	0.739	0.698	0.413	0.175	0.143	0.161	0.135	0.163
	0.014	0.016	0.007	0.011	0.049	1.151	0.754	1.288	1.719	0.966			0.448	0.341	0.273	0.158	0.202	0.266	0.089	0.202	0.137	0.176
	CTR1 / Actin												ETR6 / Actin
	40 dpa					60 dpa							40 dpa					60 dpa
NaCl (mM)	0	40	80	120	160	0	40	80	120	160		NaCl (mM)	0	40	80	120	160	0	40	80	120	160
	0.444	0.401	0.229	0.183	0.372	0.541	0.535	0.323	0.266	0.292			0.123	0.149	0.094	0.024	0.036	0.043	0.059	0.036	0.012	0.018
	0.316	0.476	0.352	0.391	0.262	0.287	0.24	0.194	0.224	0.275			0.097	0.174	0.146	0.106	0.064	0.042	0.02	0.024	0.023	0.024
	0.414	0.319	0.301	0.255	0.403	0.243	0.32	0.235	0.267	0.214			0.092	0.05	0.079	0.035	0.05	0.039	0.007	0.032	0.026	0.028
	CTR4 / Actin
	40 dpa					60 dpa
NaCl (mM)	0	40	80	120	160	0	40	80	120	160
	0.053	0.054	0.059	0.033	0.106	0.136	0.086	0.066	0.055	0.041
	0.062	0.084	0.062	0.076	0.057	0.056	0.028	0.048	0.05	0.061
	0.104	0.078	0.078	0.056	0.064	0.071	0.022	0.062	0.047	0.052
